# Supplementary material for: Neural deficits in a mouse model of PACS1 syndrome are corrected with PACS1- or HDAC6-targeting therapy
Source: Nat Commun. 2023 Oct 17;14:6547. doi: 10.1038/s41467-023-42176-8 (PMC10582149; doi:10.1038/s41467-023-42176-8)
Supplement: Supplementary file 6 — Source Data [file 41467_2023_42176_MOESM6_ESM.xlsx]

## Sheet: Fig.1a
		160 cells (parental)			159 cells (patient)			651 cells (parental)			650 cells (patient )				Table Analyzed	Golgi objects/cell (graph)		Table Analyzed	Juxtanuclear Golgi (non-stacked)		Table Analyzed	Peripheral Golgi (non-stacked)
		Golgi distribution (% area)		Golgi objects/cell (#)	Golgi distribution (% area)		Golgi objects/cell (#)	Golgi distribution (% area)		Golgi objects/cell (#)	Golgi distribution (% area)		Golgi objects/cell (#)
		Juxtanuclear Golgi	Peripheral Golgi		Juxtanuclear Golgi	Peripheral Golgi		Juxtanuclear Golgi	Peripheral Golgi		Juxtanuclear Golgi	Peripheral Golgi			Column B	GM27159 (159 cells)		Column B	GM27159 (159 cells)		Column B	GM27159 (159 cells)
	Cell ID	(< 10 um)	(> 10 um)		(< 10 um)	(> 10 um)		(< 10 um)	(> 10 um)		(< 10 um)	(> 10 um)			vs.	vs.		vs.	vs.		vs.	vs.
	1	100	0	12	73.1393	26.8607	67	100	0	27	65.4946	34.5054	14		Column A	GM27160 (160 cells)		Column A	GM27160 (160 cells)		Column A	GM27160 (160 cells)
	2	99.9325	0.0674732	10	41.1094	58.8902	30	81.3058	18.6942	14	97.4129	2.58713	23
	3	99.7473	0.252703	18	40.1217	59.878	51	100	0	7	56.3842	43.6164	12		Unpaired t test with Welch's correction			Unpaired t test with Welch's correction			Unpaired t test with Welch's correction
	4	99.1871	0.814209	24	46.0292	53.9702	53	100	0	13	10.2188	89.7812	24		P value	<0.0001		P value	<0.0001		P value	<0.0001
	5	100	0	8	64.2775	35.7225	108	98.2203	1.77969	17	88.1505	11.8487	23		P value summary	****		P value summary	****		P value summary	****
	6	100	0	7	58.2797	41.7208	26	97.7261	2.27551	19	73.3636	26.6371	20		Significantly different (P < 0.05)?	Yes		Significantly different (P < 0.05)?	Yes		Significantly different (P < 0.05)?	Yes
	7	100	0	8	53.656	46.3443	35	100	0	6	86.3274	13.6726	11		One- or two-tailed P value?	Two-tailed		One- or two-tailed P value?	Two-tailed		One- or two-tailed P value?	Two-tailed
	8	99.8979	0.102138	5	7.7936	92.2069	83	99.8549	0.145108	25	2.63215	97.3679	18		Welch-corrected t, df	t=8.496, df=39.96		Welch-corrected t, df	t=15.01, df=36.70		Welch-corrected t, df	t=15.01, df=36.70
	9	100	0	9	63.4501	36.5503	45	100	0	11	12.7591	87.2409	23
	10	100	0	9	19.6749	80.3251	52	99.4601	0.539883	12	69.6128	30.3867	46		How big is the difference?			How big is the difference?			How big is the difference?
	11	99.8897	0.11035	9	60.0852	39.9151	47	100	0	11	50.7475	49.2514	19		Mean of column A	9.778		Mean of column A	99.36		Mean of column A	0.6367
	12	99.0259	0.974051	11	57.16	42.84	21	99.7831	0.216876	15	42.4859	57.5146	30		Mean of column B	46.86		Mean of column B	54.2		Mean of column B	45.8
	13	100	0	6	58.9975	41.0025	104	100	0	5	88.5926	11.4074	26		Difference between means (B - A) ¬± SEM	37.09 ¬± 4.365		Difference between means (B - A) ¬± SEM	-45.17 ¬± 3.009		Difference between means (B - A) ¬± SEM	45.17 ¬± 3.009
	14	100	0	13	43.9979	56.0021	81	100	0	13	48.2185	51.7824	22		95% confidence interval	28.26 to 45.91		95% confidence interval	-51.26 to -39.07		95% confidence interval	39.07 to 51.26
	15	100	0	3	60.8476	39.1524	66	100	0	16	39.6515	60.3488	22		R squared (eta squared)	0.6436		R squared (eta squared)	0.8599		R squared (eta squared)	0.8599
	16	93.51	6.49215	24	52.0897	47.9103	94	99.23	0.769991	5	69.0949	30.9051	31
	17	97.1998	2.80022	17	64.4676	35.5324	54	100	0	11	54.4308	45.5692	23		F test to compare variances			F test to compare variances			F test to compare variances
	18	100	0	3	36.8043	63.1959	55	99.5789	0.422521	10	63.2188	36.784	29		F, DFn, Dfd	18.62, 36, 35		F, DFn, Dfd	105.2, 36, 35		F, DFn, Dfd	105.2, 36, 35
	19	100	0	7	56.7127	43.287	39	99.6121	0.386356	14	89.6041	10.3959	26		P value	<0.0001		P value	<0.0001		P value	<0.0001
	20	99.5769	0.421429	7	51.1074	48.8926	52	99.9159	0.0840583	12	92.1536	7.8456	17		P value summary	****		P value summary	****		P value summary	****
	21	100	0	6	19.1812	80.8188	55	99.2165	0.78144	36	3.06079	96.9392	29		Significantly different (P < 0.05)?	Yes		Significantly different (P < 0.05)?	Yes		Significantly different (P < 0.05)?	Yes
	22	100	0	19	33.5932	66.4057	16	100	0	10	70.3713	29.6292	28
	23	100	0	12	49.8475	50.1525	27	100	0	9	95.0966	4.90262	24		Data analyzed			Data analyzed			Data analyzed
	24	100	0	1	97.5466	2.4534	11	99.5364	0.463564	9	75.8944	24.1056	14		Sample size, column A	36		Sample size, column A	36		Sample size, column A	36
	25	100	0	2	60.3981	39.6013	32	99.8888	0.111206	15	96.244	3.75604	10		Sample size, column B	37		Sample size, column B	37		Sample size, column B	37
	26	100	0	2	28.4899	71.5101	10	100	0	4	99.3545	0.645525	17
	27	100	0	7	69.3572	30.6428	19	100	0	14	64.1164	35.8836	32		Table Analyzed	Golgi objects/cell (graph)		Table Analyzed	Juxtanuclear Golgi (non-stacked)		Table Analyzed	Peripheral Golgi (non-stacked)
	28	91.6017	8.39828	16	76.6474	23.3522	58	100	0	17	42.2158	57.7842	40
	29	100	0	13	61.5305	38.4695	15	99.9142	0.0857855	13	71.2059	28.7941	22		Column D	GM27650 (650 cells)		Column D	GM27650 (650 cells)		Column D	GM27650 (650 cells)
	30	98.5777	1.42231	10	49.2324	50.7676	32	98.3136	1.68641	27	56.9277	43.0723	10		vs.	vs.		vs.	vs.		vs.	vs.
	31	99.3334	0.666602	14	46.5145	53.4857	75	100	0	10					Column C	GM27651 (651 cells)		Column C	GM27651 (651 cells)		Column C	GM27651 (651 cells)
	32	100	0	2	77.432	22.568	42	100	0	11
	33	99.8791	0.120865	17	70.4654	29.5356	19	100	0	8					Unpaired t test			Unpaired t test with Welch's correction			Unpaired t test with Welch's correction
	34	99.7142	0.289173	11	75.8676	24.1321	55	97.7445	2.25275	13					P value	<0.0001		P value	<0.0001		P value	<0.0001
	35	100	0	8	77.4681	22.5311	6	97.0852	2.91478	2					P value summary	****		P value summary	****		P value summary	****
	36	100	0	2	50.8192	49.1812	47	100	0	12					Significantly different (P < 0.05)?	Yes		Significantly different (P < 0.05)?	Yes		Significantly different (P < 0.05)?	Yes
	37				51.1074	48.8926	52	98.5039	1.49605	5					One- or two-tailed P value?	Two-tailed		One- or two-tailed P value?	Two-tailed		One- or two-tailed P value?	Two-tailed
	38							100	0	23					t, df	t=4.889, df=79		Welch-corrected t, df	t=6.661, df=32.85		Welch-corrected t, df	t=6.661, df=32.85
	39							99.5968	0.401644	27
	40							100	0	22					How big is the difference?			How big is the difference?			How big is the difference?
	41							100	0	8					Mean of column C	14.1		Mean of column C	97.84		Mean of column C	2.164
	42							93.6607	6.33933	32					Mean of column D	22.83		Mean of column D	62.5		Mean of column D	37.5
	43							100	0	12					Difference between means (D - C) ¬± SEM	8.735 ¬± 1.787		Difference between means (D - C) ¬± SEM	-35.34 ¬± 5.304		Difference between means (D - C) ¬± SEM	35.34 ¬± 5.304
	44							34.9883	65.01	12					95% confidence interval	5.179 to 12.29		95% confidence interval	-46.13 to -24.54		95% confidence interval	24.54 to 46.13
	45							100	0	4					R squared (eta squared)	0.2322		R squared (eta squared)	0.5747		R squared (eta squared)	0.5747
	46							97.2252	2.7748	11
	47							99.2688	0.73125	20					F test to compare variances			F test to compare variances			F test to compare variances
	48							100	0	12					F, DFn, Dfd	1.267, 29, 50		F, DFn, Dfd	8.972, 29, 50		F, DFn, Dfd	8.972, 29, 50
	49							100	0	25					P value	0.4544		P value	<0.0001		P value	<0.0001
	50							100	0	15					P value summary	ns		P value summary	****		P value summary	****
	51							100	0	18					Significantly different (P < 0.05)?	No		Significantly different (P < 0.05)?	Yes		Significantly different (P < 0.05)?	Yes
	Average	99.3631	0.636999	9.77778	54.1973	45.8027	46.8649	97.8359	2.16398	14.098	62.5014	37.4987	22.8333
	SD	1.77551	1.7757	5.991	18.2142	18.2142	25.8502	9.39666	9.39644	7.41149	28.1465	28.1466	8.34218		Data analyzed			Data analyzed			Data analyzed
	SEM	0.295918	0.29595	0.9985	2.99439	2.99439	4.24974	1.3158	1.31577	1.03782	5.13883	5.13885	1.52307		Sample size, column C	51		Sample size, column C	51		Sample size, column C	51
	n	36	36	36	37	37	37	51	51	51	30	30	30		Sample size, column D	30		Sample size, column D	30		Sample size, column D	30

## Sheet: Fig.1b
		HeLa CONTROL			HeLa R203W				Table Analyzed	Juxtanuclear Golgi		Table Analyzed	Peripheral Golgi		Table Analyzed	Exp 74 78 76-Golgi objects/cell (graph)
		Golgi distribution (% area)		Golgi objects/cell (#)	Golgi distribution (% area)		Golgi objects/cell (#)
		Juxtanuclear Golgi	Peripheral Golgi		Juxtanuclear Golgi	Peripheral Golgi			Column B	HeLa R203W		Column B	HeLa R203W		Column B	HeLa R203W
	Cell ID	(< 3 um)	(> 3 um)		(< 3 um)	(> 3 um)			vs.	vs.		vs.	vs.		vs.	vs.
	1	88.3939	11.6061	1	44.7481	55.2519	27		Column A	HeLa CONTROL		Column A	HeLa CONTROL		Column A	HeLa CONTROL
	2	55.26	44.74	8	47.5831	52.4169	24
	3	94.6241	5.3759	6	32.1044	67.8956	31		Unpaired t test			Unpaired t test			Unpaired t test with Welch's correction
	4	84.672	15.328	2	22.1396	77.8604	6		P value	<0.0001		P value	<0.0001		P value	<0.0001
	5	99.4536	0.546448	2	49.625	50.375	26		P value summary	****		P value summary	****		P value summary	****
	6	100	0	2	49.6947	50.3053	12		Significantly different (P < 0.05)?	Yes		Significantly different (P < 0.05)?	Yes		Significantly different (P < 0.05)?	Yes
	7	98.1056	1.89445	3	68.6478	31.3522	20		One- or two-tailed P value?	Two-tailed		One- or two-tailed P value?	Two-tailed		One- or two-tailed P value?	Two-tailed
	8	70.5436	29.4564	2	21.1385	78.8615	46		t, df	t=7.491, df=128		t, df	t=7.491, df=128		Welch-corrected t, df	t=4.871, df=119.7
	9	88.06	11.94	3	28.9794	71.0206	19
	10	83.334	16.666	2	2.07009	97.9299	10		How big is the difference?			How big is the difference?			How big is the difference?
	11	98.8256	1.17437	6	44.5746	55.4254	5		Mean of column A	77.83		Mean of column A	22.17		Mean of column A	6.692
	12	91.4318	8.56823	6	20.6908	79.3092	6		Mean of column B	49.7		Mean of column B	50.3		Mean of column B	14.31
	13	56.1786	43.8214	6	20.1101	79.8899	8		Difference between means (B - A) ¬± SEM	-28.13 ¬± 3.756		Difference between means (B - A) ¬± SEM	28.13 ¬± 3.756		Difference between means (B - A) ¬± SEM	7.615 ¬± 1.564
	14	93.9211	6.07887	2	65.4581	34.5419	7		95% confidence interval	-35.57 to -20.70		95% confidence interval	20.70 to 35.57		95% confidence interval	4.520 to 10.71
	15	54.2613	45.7387	3	18.6354	81.3646	15		R squared (eta squared)	0.3048		R squared (eta squared)	0.3048		R squared (eta squared)	0.1654
	16	63.7126	36.2874	6	91.1909	8.80908	4
	17	100	0	6	35.9352	64.0648	19		F test to compare variances			F test to compare variances			F test to compare variances
	18	86.2625	13.7375	8	56.4228	43.5772	22		F, DFn, Dfd	1.408, 64, 64		F, DFn, Dfd	1.408, 64, 64		F, DFn, Dfd	1.716, 64, 64
	19	97.3665	2.6335	5	38.281	61.719	7		P value	0.1737		P value	0.1737		P value	0.0324
	20	100	0	15	59.4748	40.5252	18		P value summary	ns		P value summary	ns		P value summary	*
	21	86.3117	13.6883	25	24.4864	75.5136	29		Significantly different (P < 0.05)?	No		Significantly different (P < 0.05)?	No		Significantly different (P < 0.05)?	Yes
	22	96.8272	3.17275	4	44.9737	55.0263	9
	23	100	0	15	100	0	1		Data analyzed			Data analyzed			Data analyzed
	24	100	0	3	79.7288	20.2712	21		Sample size, column A	65		Sample size, column A	65		Sample size, column A	65
	25	98.8393	1.16068	3	66.5312	33.4688	39		Sample size, column B	65		Sample size, column B	65		Sample size, column B	65
	26	100	0	8	34.4852	65.5148	17
	27	92.6451	7.3549	5	27.7407	72.2593	34
	28	38.3428	61.6572	38	59.4795	40.5205	8
	29	98.7813	1.2187	39	36.1452	63.8548	37
	30	100	0	8	47.383	52.617	27
	31	100	0	9	65.1894	34.8106	10
	32	70.2901	29.7099	26	12.2152	87.7848	20
	33	79.6027	20.3973	1	44.3908	55.6092	15
	34	89.7545	10.2455	9	65.4632	34.5368	20
	35	87.2437	12.7563	6	16.0707	83.9293	30
	36	68.9424	31.0576	4	12.791	87.209	19
	37	54.0298	45.9702	2	80.4713	19.5287	11
	38	40.4085	59.5915	1	87.2172	12.7828	8
	39	61.5124	38.4876	2	84.4505	15.5495	17
	40	85.4402	14.5598	11	84.2198	15.7802	11
	41	68.8769	31.1231	4	52.8016	47.1984	4
	42	58.4581	41.5419	2	52.9375	47.0625	21
	43	81.2639	18.7361	6	51.4811	48.5189	15
	44	76.0545	23.9455	15	77.7994	22.2006	17
	45	22.404	77.596	1	57.3947	42.6053	6
	46	66.5302	33.4698	7	41.1871	58.8129	5
	47	59.6249	40.3751	11	16.7859	83.2141	6
	48	81.659	18.341	15	35.7225	64.2775	12
	49	62.0463	37.9537	2	64.7064	35.2936	7
	50	62.6718	37.3282	8	52.2284	47.7716	5
	51	34.0321	65.9679	5	66.0883	33.9117	2
	52	68.6975	31.3025	7	31.7659	68.2341	9
	53	64.6262	35.3738	2	36.8119	63.1881	7
	54	76.261	23.739	6	55.0539	44.9461	5
	55	58.5723	41.4277	4	95.965	4.03501	11
	56	89.0772	10.9228	3	94.1365	5.86345	1
	57	79.3777	20.6223	1	41.3398	58.6602	4
	58	80.8245	19.1755	1	55.2805	44.7195	6
	59	81.0566	18.9434	4	73.8193	26.1807	9
	60	84.8671	15.1329	7	77.5289	22.4711	6
	61	82.1062	17.8938	2	38.9513	61.0487	22
	62	77.8641	22.1359	2	31.7115	68.2885	8
	63	36.8747	63.1253	1	45.6935	54.3065	9
	64	51.7868	48.2132	5	32.4263	67.5737	9
	65	100	0	1	59.7254	40.2746	9
	Average	77.8306	22.1694	6.69231	49.6966	50.3034	14.3077
	SD	19.5136	19.5136	7.64837	23.1557	23.1557	10.0202
	SEM	2.42037	2.42037	0.948664	2.87211	2.87211	1.24285
	n	65	65	65	65	65	65

## Sheet: Fig.1c
			Blot densitometry
			(relative to loading control)			Ac-tub (fold change)			Table Analyzed	160 vs. 159 cells		Table Analyzed	651 650
		Cell ID	Tubulin/actinin	Ac-tubulin/actinin	Ac-tub/tub	(relative to experimental Control Sample)	Average
	EXP 1	160 cells	1.72348	0.0158944	0.00922229	1	1		Column B	159 cells		Column B	650 cells
		159 cells	2.45344	0.0158822	0.00647344	0.701934	0.600084		vs.	vs.		vs.	vs.
	EXP 2	160 cells	3.06455	0.250838	0.0818516	1			Column A	160 cells		Column A	651 cells
		159 cells	2.1318	0.113923	0.0534396	0.652884
	EXP 3	160 cells	1.36158	1.95288	1.43427	1			Unpaired t test with Welch's correction			Unpaired t test with Welch's correction
		159 cells	0.898567	0.57407	0.638872	0.445433			P value	0.0365		P value	0.0064
									P value summary	*		P value summary	**
			Blot densitometry						Significantly different (P < 0.05)?	Yes		Significantly different (P < 0.05)?	Yes
			(relative to loading control)			Ac-tub (fold change)			One- or two-tailed P value?	Two-tailed		One- or two-tailed P value?	Two-tailed
		Cell ID	Tubulin/actinin	Ac-tubulin/actinin	Ac-tub/tub	(relative to experimental Control Sample)	Average		Welch-corrected t, df	t=5.087, df=2.000		Welch-corrected t, df	t=12.48, df=2.000
	EXP 1	651 cells	1.64199	0.145459	0.0885872	1	1
		650 cells	1.54874	0.0741082	0.0478506	0.540152	0.551537		How big is the difference?			How big is the difference?
	EXP 2	651 cells	2.44777	0.149512	0.0610811	1			Mean of column A	1		Mean of column A	1
		650 cells	2.50877	0.0948028	0.0377885	0.618662			Mean of column B	0.6001		Mean of column B	0.5515
	EXP 3	651 cells	3.41866	0.930769	0.272261	1			Difference between means (B - A) ¬± SEM	-0.3999 ¬± 0.07861		Difference between means (B - A) ¬± SEM	-0.4485 ¬± 0.03592
		650 cells	3.94995	0.533189	0.134986	0.495796			95% confidence interval	-0.7382 to -0.06168		95% confidence interval	-0.6030 to -0.2939
									R squared (eta squared)	0.9283		R squared (eta squared)	0.9873
									F test to compare variances			F test to compare variances
									F, DFn, Dfd	Infinity, 2, 2		F, DFn, Dfd	Infinity, 2, 2
									P value	<0.0001		P value	<0.0001
									P value summary	****		P value summary	****
									Significantly different (P < 0.05)?	Yes		Significantly different (P < 0.05)?	Yes
									Data analyzed			Data analyzed
									Sample size, column A	3		Sample size, column A	3
									Sample size, column B	3		Sample size, column B	3

## Sheet: Fig. 1d
									Ordinary one-way ANOVA-Juxtanuclear Golgi
		⍺-tubulin CONTROL		⍺-tubulin K40Q		⍺-tubulin K40R			Number of families	1
		Golgi distribution (% area)		Golgi distribution (% area)		Golgi distribution (% area)			Number of comparisons per family	3
		Juxtanuclear Golgi	Peripheral Golgi	Juxtanuclear Golgi	Peripheral Golgi	Juxtanuclear Golgi	Peripheral Golgi		Alpha	0.05
	Cell ID	(< 10 um)	(> 10 um)	(< 10 um)	(> 10 um)	(< 10 um)	(> 10 um)
	1	84.4439	15.5559	99.5086	0.492053	85.6168	14.3818		Tukey's multiple comparisons test	Mean Diff.	95.00% CI of diff.	Below threshold?	Summary	Adjusted P Value
	2	88.3683	11.632	99.698	0.301979	75.1166	24.8834		control vs. K40Q	-19.93	-26.76 to -13.09	Yes	****	<0.0001	A-B
	3	58.646	41.3553	95.9066	4.09236	100	0		control vs. K40R	-2.821	-9.841 to 4.199	No	ns	0.6103	A-C
	4	58.317	41.683	98.7266	1.27513	81.8133	18.1881		K40Q vs. K40R	17.1	9.275 to 24.93	Yes	****	<0.0001	B-C
	5	70.4515	29.5485	92.114	7.88603	96.0603	3.93968
	6	56.005	43.995	100	0	67.2944	32.7056		Test details	Mean 1	Mean 2	Mean Diff.	SE of diff.	n1	n2	q	DF
	7	84.3678	15.6324	99.5333	0.466703	100	0		control vs. K40Q	73.47	93.4	-19.93	2.896	105	62	9.73	221
	8	87.8482	12.1514	80.9314	19.0686	85.4932	14.5068		control vs. K40R	73.47	76.29	-2.821	2.975	105	57	1.341	221
	9	76.2517	23.7485	99.8118	0.188163	100	0		K40Q vs. K40R	93.4	76.29	17.1	3.318	62	57	7.29	221
	10	98.7077	1.29226	92.6986	7.30141	71.7749	28.2251
	11	79.438	20.562	96.0691	3.93087	52.981	47.0196
	12	82.8957	17.1043	96.4423	3.55774	99.0645	0.935532		Ordinary one-way ANOVA-Peripheral Golgi
	13	60.473	39.5277	99.1097	0.890335	90.4029	9.59714		Number of families	1
	14	52.8231	47.1774	78.7263	21.2737	28.4426	71.5574		Number of comparisons per family	3
	15	63.3867	36.6117	94.8671	5.13391	81.0286	18.9714		Alpha	0.05
	16	42.3542	57.6458	86.2138	13.7862	96.8974	3.10192
	17	79.0386	20.9614	97.3577	2.64235	100	0		Tukey's multiple comparisons test	Mean Diff.	95.00% CI of diff.	Below threshold?	Summary	Adjusted P Value
	18	92.5538	7.44647	87.6156	12.3844	19.1705	80.8295		control vs. K40Q	19.93	13.09 to 26.76	Yes	****	<0.0001	A-B
	19	71.0697	28.9309	84.1574	15.8438	84.2918	15.7082		control vs. K40R	2.821	-4.198 to 9.841	No	ns	0.6103	A-C
	20	45.6819	54.3185	92.1023	7.8977	74.6525	25.3475		K40Q vs. K40R	-17.1	-24.93 to -9.275	Yes	****	<0.0001	B-C
	21	58.3076	41.6924	86.3916	13.6091	66.8159	33.1841
	22	97.1319	2.86846	83.2978	16.7039	87.2233	12.7767		Test details	Mean 1	Mean 2	Mean Diff.	SE of diff.	n1	n2	q	DF
	23	76.1496	23.8504	99.2612	0.7388	72.4912	27.5096		control vs. K40Q	26.53	6.605	19.93	2.896	105	62	9.73	221
	24	69.8455	30.1545	71.7812	28.2188	84.2195	15.7805		control vs. K40R	26.53	23.71	2.821	2.975	105	57	1.341	221
	25	85.533	14.4676	85.7889	14.2111	96.1835	3.81654		K40Q vs. K40R	6.605	23.71	-17.1	3.318	62	57	7.29	221
	26	53.5711	46.4289	99.9116	0.0883574	95.2649	4.73514
	27	100	0	100	0	100	0
	28	76.7598	23.2402	99.1259	0.874094	97.4375	2.56363
	29	86.9264	13.0736	100	0	97.8313	2.16936
	30	43.2183	56.7817	100	0	55.1787	44.8213
	31	91.758	8.24196	99.9114	0.0906771	69.4843	30.5162
	32	74.0428	25.9572	86.4849	13.5142	34.3717	65.6283
	33	100	0	99.7349	0.265072	100	0
	34	93.5734	6.42662	98.2974	1.70339	80.7034	19.2974
	35	72.7479	27.2521	82.2098	17.7892	99.7971	0.202933
	36	66.2879	33.7121	99.9164	0.0836023	96.4861	3.51451
	37	90.9344	9.06565	76.1402	23.8598	46.9152	53.0841
	38	97.1314	2.8686	86.6144	13.3864	98.3199	1.68008
	39	92.9115	7.08846	83.407	16.593	53.55	46.45
	40	80.9685	19.0315	99.2666	0.733415	91.1193	8.88114
	41	85.218	14.782	98.8811	1.11892	74.7384	25.2616
	42	67.5759	32.4241	99.7444	0.254614	84.6337	15.3663
	43	94.7326	5.26741	84.9566	15.0434	69.5331	30.4669
	44	44.7533	55.2467	99.8297	0.171102	57.3443	42.6566
	45	86.5766	13.4234	79.4769	20.5231	99.775	0.224992
	46	43.8302	56.1698	88.8575	11.1417	50.8814	49.1186
	47	65.7245	34.2755	99.7609	0.239132	98.3857	1.6143
	48	31.4501	68.5499	89.6171	10.3829	16.2556	83.7444
	49	95.4665	4.53346	73.3867	26.6133	61.1241	38.8759
	50	70.0511	29.9489	100	0	57.0965	42.9035
	51	67.5079	32.4918	99.8611	0.138893	100	0
	52	82.3896	17.6104	99.0107	0.989254	56.7973	43.2031
	53	68.0941	31.9066	100	0	0	100.002
	54	73.3595	26.6405	99.9188	0.0812302	100	0
	55	86.0849	13.9151	97.8238	2.17618	17.3761	82.6239
	56	95.1205	4.87954	96.3876	3.61245	98.2405	1.7595
	57	72.4747	27.5253	100	0	92.921	7.07901
	58	98.9953	1.00473	98.1674	1.83263
	59	57.4094	42.5906	98.0341	1.96815
	60	80.8695	19.1305	100	0
	61	73.5938	26.4065	77.6508	22.3492
	62	91.8314	8.16864	100	0
	63	45.3989	54.6011
	64	62.5746	37.4254
	65	56.6379	43.362
	66	92.3485	7.65145
	67	83.4901	16.5104
	68	64.1018	35.8982
	69	87.539	12.461
	70	82.3591	17.6411
	71	78.103	21.897
	72	96.1641	3.8366
	73	73.6018	26.3982
	74	69.4024	30.5981
	75	32.0099	67.9901
	76	25.7179	74.2821
	77	38.4865	61.5142
	78	59.6503	40.3493
	79	63.7422	36.2578
	80	91.4864	8.51365
	81	50.1508	49.8492
	82	93.133	6.8667
	83	73.6008	26.3992
	84	71.122	28.878
	85	92.3556	7.64442
	86	88.1905	11.8095
	87	90.2841	9.71593
	88	83.6548	16.3455
	89	87.9916	12.0081
	90	73.3848	26.6152
	91	72.8354	27.1646
	92	70.3423	29.6575
	93	63.4012	36.5988
	94	62.2248	37.7752
	95	42.9582	57.0418
	96	60.5789	39.4211
	97	59.6005	40.3995
	98	58.9565	41.0437
	99	75.5485	24.4515
	100	60.9883	39.0117
	101	99.4925	0.507508
	102	85.0503	14.9497
	103	89.6552	10.3448
	104	74.1226	25.8774
	105	57.8654	42.1346
	Average	73.4698	26.5302	93.3951	6.60504	76.2912	23.709
	SD	17.434	17.4341	8.16807	8.16803	25.5587	25.5588
	SEM	1.70139	1.70139	1.03735	1.03734	3.38534	3.38535
	n	105	105	62	62	57	57

## Sheet: Fig. 1e
			Blot densitometry
			(relative to loading control)			Ac-tub (fold change)
		Cell ID	Tubulin/actinin	Ac-tubulin/actinin	Ac-tub/tub	(relative to experimental Control Sample)	Average		Table Analyzed	Ac-tub/tub
	EXP 1	WT MEF	6.35497	0.545239	0.0857972	1	1
		KO MEF	8.61301	0.873951	0.101469	1.18266	1.40032		Column B	KO
	EXP 2	WT MEF	2.81966	0.11887	0.0421577	1			vs.	vs.
		KO MEF	3.57122	0.212541	0.0595151	1.41173			Column A	WT
	EXP 3	WT MEF	5.69593	0.13818	0.0242595	1
		KO MEF	7.21133	0.207611	0.0287896	1.18674			Unpaired t test with Welch's correction
	EXP 4	WT MEF	15.2509	0.84291	0.0552695	1			P value	0.0377
		KO MEF	9.8704	0.7235	0.0733	1.32623			P value summary	*
	EXP 5	WT MEF	16.3016	0.41026	0.0251669	1			Significantly different (P < 0.05)?	Yes
		KO MEF	12.9783	0.618708	0.0476727	1.89426			One- or two-tailed P value?	Two-tailed
									Welch-corrected t, df	t=3.059, df=4.000
									How big is the difference?
									Mean of column A	1
									Mean of column B	1.4
									Difference between means (B - A) ¬± SEM	0.4003 ¬± 0.1309
									95% confidence interval	0.03694 to 0.7637
									R squared (eta squared)	0.7005
									F test to compare variances
									F, DFn, Dfd	Infinity, 4, 4
									P value	<0.0001
									P value summary	****
									Significantly different (P < 0.05)?	Yes
									Data analyzed
									Sample size, column A	5
									Sample size, column B	5

## Sheet: Fig. 1f
		WT MEF			PACS1KO MEF				Table Analyzed	Juxtanuclear Golgi		Table Analyzed	Peripheral Golgi		Table Analyzed	Furin localization (endosomes/cell)
		Golgi distribution (% area)		Furin localization (endosomes/cell)	Golgi distribution (% area)		Furin localization (endosomes/cell)
		Juxtanuclear Golgi	Peripheral Golgi		Juxtanuclear Golgi	Peripheral Golgi			Column B	KO MEF		Column B	KO MEF		Column B	KO MEF
	Cell ID	(< 4 um)	(> 4 um)		(< 4 um)	(> 4 um)			vs.	vs.		vs.	vs.		vs.	vs.
	1	98.948	1.05205	129	100	0	18		Column A	WT MEF		Column A	WT MEF		Column A	WT MEF
	2	100	0	5	100	0	22
	3	100	0	29	100	0	12		Unpaired t test with Welch's correction			Unpaired t test with Welch's correction			Unpaired t test with Welch's correction
	4	98.5158	1.48422	17	100	0	72		P value	0.158		P value	0.158		P value	0.0076
	5	84.5511	15.4489	59	97.2025	2.7975	232		P value summary	ns		P value summary	ns		P value summary	**
	6	94.4832	5.51683	55	100	0	72		Significantly different (P < 0.05)?	No		Significantly different (P < 0.05)?	No		Significantly different (P < 0.05)?	Yes
	7	99.7681	0.231931	12	100	0	54		One- or two-tailed P value?	Two-tailed		One- or two-tailed P value?	Two-tailed		One- or two-tailed P value?	Two-tailed
	8	99.8541	0.145854	20	99.1244	0.875614	79		Welch-corrected t, df	t=1.433, df=50.26		Welch-corrected t, df	t=1.433, df=50.26		Welch-corrected t, df	t=2.766, df=57.12
	9	99.949	0.0509566	20	99.3134	0.686586	78
	10	99.3134	0.686586	78	80.5371	19.4629	68		How big is the difference?			How big is the difference?			How big is the difference?
	11	100	0	4	98.0969	1.90308	156		Mean of column A	98.02		Mean of column A	1.975		Mean of column A	37.04
	12	95.7134	4.28662	38	100	0	106		Mean of column B	95.97		Mean of column B	4.031		Mean of column B	68.69
	13	96.9417	3.05832	30	100	0	233		Difference between means (B - A) ¬± SEM	-2.056 ¬± 1.434		Difference between means (B - A) ¬± SEM	2.056 ¬± 1.434		Difference between means (B - A) ¬± SEM	31.66 ¬± 11.45
	14	100	0	10	99.9374	0.0625925	24		95% confidence interval	-4.937 to 0.8251		95% confidence interval	-0.8251 to 4.937		95% confidence interval	8.740 to 54.58
	15	100	0	10	87.0621	12.9379	62		R squared (eta squared)	0.03926		R squared (eta squared)	0.03926		R squared (eta squared)	0.1181
	16	94.774	5.22598	13	87.2097	12.7903	58
	17	95.0549	4.94509	26	81.4061	18.5939	173		F test to compare variances			F test to compare variances			F test to compare variances
	18	99.3898	0.610197	42	80.8241	19.1759	82		F, DFn, Dfd	5.414, 35, 26		F, DFn, Dfd	5.414, 35, 26		F, DFn, Dfd	3.152, 35, 26
	19	100	0	19	100	0	91		P value	<0.0001		P value	<0.0001		P value	0.0033
	20	100	0	34	100	0	36		P value summary	****		P value summary	****		P value summary	**
	21	100	0	33	100	0	27		Significantly different (P < 0.05)?	Yes		Significantly different (P < 0.05)?	Yes		Significantly different (P < 0.05)?	Yes
	22	99.7617	0.238304	30	100	0	34
	23	99.2327	0.767263	128	100	0	35		Data analyzed			Data analyzed			Data analyzed
	24	98.6869	1.31308	22	99.6241	0.37594	21		Sample size, column A	27		Sample size, column A	27		Sample size, column A	27
	25	94.8226	5.17738	27	100	0	30		Sample size, column B	36		Sample size, column B	36		Sample size, column B	36
	26	99.8686	0.131415	74	70.0074	29.9926	54
	27	97.0383	2.96172	36	100	0	11
	28				99.9372	0.0628099	34
	29				98.8462	1.15385	10
	30				99.2746	0.725375	10
	31				100	0	33
	32				82.7635	17.2365	113
	33				99.2129	0.787077	56
	34				94.5014	5.49857	110
	35				100	0	134
	36				100	0	33
	Average	98.0247	1.97529	37.037	95.9689	4.03108	68.6944
	SD	3.31341	3.31341	32.4256	7.70982	7.70982	57.5663
	SEM	0.637666	0.637666	6.24032	1.28497	1.28497	9.59438
	n	27	27	27	36	36	36

## Sheet: Fig.2a
			Blot densitometry	PACS1 coIP (fold change)			Table Analyzed	PACS1 coIP (fold change)
		Cell ID	PACS1-HA coIP/ HDAC6-flag IP	(relative to experimental Control Sample)	Average
	EXP 1	PACS1	0.197908	1	1		Column B	PACS1R203W
		PACS1R203W	0.367112	1.85496	1.74025		vs.	vs.
	EXP 2	PACS1	0.148971	1			Column A	PACS1
		PACS1R203W	0.238907	1.60372
	EXP 3	PACS1	0.0619472	1			Unpaired t test with Welch's correction
		PACS1R203W	0.109155	1.76207			P value	0.0097
							P value summary	**
							Significantly different (P < 0.05)?	Yes
							One- or two-tailed P value?	Two-tailed
							Welch-corrected t, df	t=10.08, df=2.000
							How big is the difference?
							Mean of column A	1
							Mean of column B	1.737
							Difference between means (B - A) ¬± SEM	0.7367 ¬± 0.07311
							95% confidence interval	0.4221 to 1.051
							R squared (eta squared)	0.9807
							F test to compare variances
							F, DFn, Dfd	Infinity, 2, 2
							P value	<0.0001
							P value summary	****
							Significantly different (P < 0.05)?	Yes
							Data analyzed
							Sample size, column A	3
							Sample size, column B	3

## Sheet: Fig.2b
			Blot densitometry	PACS1 coIP (fold change)			Table Analyzed	PACS1 coIP (fold change)
		Cell ID	PACS1-HA coIP/ SIRT2-flag IP	(relative to experimental Control Sample)	Average
	EXP 1	PACS1	0.0197627	1	1		Column B	PACS1R203W
		PACS1R203W	0.0183974	0.930915	0.80467		vs.	vs.
	EXP 2	PACS1	0.0351064	1			Column A	PACS1
		PACS1R203W	0.0270839	0.771478
	EXP 3	PACS1	0.0303258	1			Unpaired t test with Welch's correction
		PACS1R203W	0.0215804	0.711618			P value	0.0963
							P value summary	ns
							Significantly different (P < 0.05)?	No
							One- or two-tailed P value?	Two-tailed
							Welch-corrected t, df	t=2.985, df=2.000
							How big is the difference?
							Mean of column A	1
							Mean of column B	0.8047
							Difference between means (B - A) ¬± SEM	-0.1953 ¬± 0.06544
							95% confidence interval	-0.4769 to 0.08626
							R squared (eta squared)	0.8167
							F test to compare variances
							F, DFn, Dfd	Infinity, 2, 2
							P value	<0.0001
							P value summary	****
							Significantly different (P < 0.05)?	Yes
							Data analyzed
							Sample size, column A	3
							Sample size, column B	3

## Sheet: Fig.2c
		160 cells (parental) + vehicle			159 cells (patient) + vehicle			160 cells (parental) + tubacin			159 cells (patient) + tubacin				Table Analyzed	Juxtanuclear Golgi									Table Analyzed	Peripheral Golgi									Table Analyzed	Golgi Objects/cell (#)
		Golgi distribution (% area)		Golgi objects/cell (#)	Golgi distribution (% area)		Golgi objects/cell (#)	Golgi distribution (% area)		Golgi objects/cell (#)	Golgi distribution (% area)		Golgi objects/cell (#)
		Juxtanuclear Golgi	Peripheral Golgi		Juxtanuclear Golgi	Peripheral Golgi		Juxtanuclear Golgi	Peripheral Golgi		Juxtanuclear Golgi	Peripheral Golgi			Two-way ANOVA	Ordinary									Two-way ANOVA	Ordinary									Two-way ANOVA	Ordinary
	Cell ID	(< 10 um)	(> 10 um)		(< 10 um)	(> 10 um)		(< 10 um)	(> 10 um)		(< 10 um)	(> 10 um)			Alpha	0.05									Alpha	0.05									Alpha	0.05
	1	100	0	13	50.8563	49.1437	51	100	0	15	100	0	1
	2	98.4891	1.51088	7	20.4677	79.5323	250	100	0	9	100	0	11		Source of Variation	% of total variation	P value	P value summary	Significant?						Source of Variation	% of total variation	P value	P value summary	Significant?						Source of Variation	% of total variation	P value	P value summary	Significant?
	3	100	0	6	48.262	51.738	12	100	0	6	100	0	3		Interaction	14.18	<0.0001	****	Yes						Interaction	14.18	<0.0001	****	Yes						Interaction	10.69	<0.0001	****	Yes
	4	100	0	6	62.7883	37.2117	21	100	0	3	81.6404	18.3596	27		Row Factor	32.2	<0.0001	****	Yes						Row Factor	32.2	<0.0001	****	Yes						Row Factor	15.97	<0.0001	****	Yes
	5	100	0	13	82.841	17.159	38	100	0	8	85.8482	14.1518	38		Column Factor	13.61	<0.0001	****	Yes						Column Factor	13.61	<0.0001	****	Yes						Column Factor	11.1	<0.0001	****	Yes
	6	100	0	12	78.7323	21.2677	34	100	0	18	90.8137	9.18627	16
	7	100	0	9	74.2297	25.7703	34	100	0	13	99.3694	0.630583	15		ANOVA table	SS (Type III)	DF	MS	F (DFn, DFd)	P value					ANOVA table	SS (Type III)	DF	MS	F (DFn, DFd)	P value					ANOVA table	SS (Type III)	DF	MS	F (DFn, DFd)	P value
	8	100	0	11	82.2646	17.7354	15	100	0	15	91.7869	8.2131	12		Interaction	9645	1	9645	F (1, 213) = 67.48	P<0.0001					Interaction	9645	1	9645	F (1, 213) = 67.48	P<0.0001					Interaction	14945	1	14945	F (1, 213) = 34.87	P<0.0001
	9	100	0	1	85.5518	14.4482	15	100	0	8	100	0	19		Row Factor	21897	1	21897	F (1, 213) = 153.2	P<0.0001					Row Factor	21897	1	21897	F (1, 213) = 153.2	P<0.0001					Row Factor	22324	1	22324	F (1, 213) = 52.09	P<0.0001
	10	97.3244	2.67559	7	99.8099	0.190114	57	100	0	9	100	0	8		Column Factor	9255	1	9255	F (1, 213) = 64.75	P<0.0001					Column Factor	9255	1	9255	F (1, 213) = 64.75	P<0.0001					Column Factor	15518	1	15518	F (1, 213) = 36.21	P<0.0001
	11	100	0	21	91.2749	8.72507	10	100	0	17	87.5221	12.4779	70		Residual	30444	213	142.9							Residual	30444	213	142.9							Residual	91281	213	428.6
	12	100	0	9	93.102	6.89801	82	91.2091	8.79094	22	59.4136	40.5864	23
	13	99.9008	0.0992392	7	92.6636	7.33642	42	96.9446	3.05536	22	100	0	9		Difference between column means										Difference between column means										Difference between column means
	14	99.8353	0.164677	17	74.2957	25.7043	9	87.7742	12.2258	48	99.9585	0.0415455	9		Predicted (LS) mean of vehicle	81.56									Predicted (LS) mean of vehicle	18.44									Predicted (LS) mean of vehicle	29.57
	15	100	0	20	63.0222	36.9778	75	100	0	14	99.2724	0.72759	15		Predicted (LS) mean of tubacin	94.72									Predicted (LS) mean of tubacin	5.281									Predicted (LS) mean of tubacin	12.54
	16	100	0	4	59.4604	40.5396	37	100	0	2	82.3115	17.6885	21		Difference between predicted means	-13.16									Difference between predicted means	13.16									Difference between predicted means	17.03
	17	100	0	9	81.0193	18.9807	36	100	0	8	100	0	10		SE of difference	1.635									SE of difference	1.635									SE of difference	2.831
	18	92.7735	7.2265	25	62.4311	37.5689	47	100	0	5	100	0	38		95% CI of difference	-16.38 to -9.933									95% CI of difference	9.933 to 16.38									95% CI of difference	11.45 to 22.62
	19	100	0	5	39.425	60.575	33	100	0	4	99.8972	0.102754	6
	20	100	0	15	61.4175	38.5825	60	100	0	10	100	0	6		Difference between row means										Difference between row means										Difference between row means
	21	100	0	6	68.1001	31.8999	32	99.1624	0.837571	4	67.2555	32.7445	7		Predicted (LS) mean of 160 cells	98.26									Predicted (LS) mean of 160 cells	1.741									Predicted (LS) mean of 160 cells	10.84
	22	98.399	1.60101	9	72.5335	27.4665	27	100	0	11	98.1854	1.81456	12		Predicted (LS) mean of 159 cells	78.02									Predicted (LS) mean of 159 cells	21.98									Predicted (LS) mean of 159 cells	31.27
	23	100	0	13	33.5742	66.4258	23	99.9226	0.0773994	4	100	0	30		Difference between predicted means	20.24									Difference between predicted means	-20.24									Difference between predicted means	-20.43
	24	100	0	2	64.6719	35.3281	61	99.9345	0.0655308	6	100	0	8		SE of difference	1.635									SE of difference	1.635									SE of difference	2.831
	25	100	0	6	89.4789	10.5211	22	100	0	10	78.6481	21.3519	35		95% CI of difference	17.01 to 23.46									95% CI of difference	-23.46 to -17.01									95% CI of difference	-26.01 to -14.85
	26	100	0	5	90.8392	9.16078	28	100	0	12	99.4213	0.578682	8
	27	92.8942	7.10578	13	64.1482	35.8518	45	100	0	11	100	0	1		Interaction CI										Interaction CI										Interaction CI
	28	100	0	4	47.2693	52.7307	33	99.9425	0.0574548	21	100	0	8		Mean diff, A1 - B1	0.2747									Mean diff, A1 - B1	-0.2747									Mean diff, A1 - B1	0.3175
	29	100	0	6	48.2192	51.7808	46	99.8084	0.191571	1	99.3199	0.680101	2		Mean diff, A2 - B2	-26.59									Mean diff, A2 - B2	26.59									Mean diff, A2 - B2	33.75
	30	100	0	7	48.9127	51.0873	41	99.9024	0.0976086	16	99.7822	0.217812	6		(A1 -B1) - (A2 - B2)	26.86									(A1 -B1) - (A2 - B2)	-26.86									(A1 -B1) - (A2 - B2)	-33.43
	31	100	0	10	48.963	51.037	47	99.5	0.5	7	100	0	6		95% CI of difference	20.41 to 33.31									95% CI of difference	-33.31 to -20.41									95% CI of difference	-44.60 to -22.27
	32	99.5421	0.457875	14	91.2134	8.78655	28	100	0	20	100	0	3		(B1 - A1) - (B2 - A2)	-26.86									(B1 - A1) - (B2 - A2)	26.86									(B1 - A1) - (B2 - A2)	33.43
	33	99.6066	0.393391	18	74.9769	25.0231	56	100	0	21	81.5673	18.4327	5		95% CI of difference	-33.31 to -20.41									95% CI of difference	20.41 to 33.31									95% CI of difference	22.27 to 44.60
	34	100	0	8	54.0712	45.9288	23	100	0	3	95.4455	4.55451	19
	35	100	0	18	89.5267	10.4733	21	100	0	5	88.2834	11.7166	18		Data summary										Data summary										Data summary
	36	100	0	20	51.453	48.547	36	100	0	12	99.1965	0.803547	4		Number of columns (Column Factor)	2									Number of columns (Column Factor)	2									Number of columns (Column Factor)	2
	37	100	0	19	80.0965	19.9035	50	100	0	14	100	0	3		Number of rows (Row Factor)	2									Number of rows (Row Factor)	2									Number of rows (Row Factor)	2
	38	100	0	15	53.564	46.436	140	100	0	14	99.1106	0.889423	10		Number of values	217									Number of values	217									Number of values	217
	39	95.7161	4.2839	19	51.8906	48.1094	12	100	0	8	100	0	14
	40	96.3949	3.6051	14	53.7505	46.2495	48	100	0	6	100	0	14
	41	69.7205	30.2795	5	55.6004	44.3996	70	100	0	2	100	0	8		Compare cell means regardless of rows and columns										Compare cell means regardless of rows and columns										Compare cell means regardless of rows and columns
	42	94.7517	5.24829	18	42.825	57.175	133	100	0	7	97.4497	2.55031	7
	43	97.3847	2.61526	12	59.6042	40.3958	66	100	0	9	99.1691	0.830861	15		Number of families	1									Number of families	1									Number of families	1
	44	99.8303	0.169722	6	43.1521	56.8479	41	99.7554	0.244591	21	99.3835	0.616491	20		Number of comparisons per family	6									Number of comparisons per family	6									Number of comparisons per family	6
	45	100	0	11	71.9082	28.0918	28	98.362	1.63802	18	86.7683	13.2317	13		Alpha	0.05									Alpha	0.05									Alpha	0.05
	46	99.8575	0.142518	4	48.1791	51.8209	112	100	0	6	30.2015	69.7985	39
	47	99.926	0.0739919	19	39.9437	60.0563	36	99.9702	0.0298418	5	93.4001	6.59992	9		Tukey's multiple comparisons test	Predicted (LS) mean diff.	95.00% CI of diff.	Below threshold?	Summary	Adjusted P Value					Tukey's multiple comparisons test	Predicted (LS) mean diff.	95.00% CI of diff.	Below threshold?	Summary	Adjusted P Value					Tukey's multiple comparisons test	Predicted (LS) mean diff.	95.00% CI of diff.	Below threshold?	Summary	Adjusted P Value
	48	89.1203	10.8797	15				100	0	2	95.9811	4.01887	17
	49	99.9531	0.0469263	6				99.2632	0.736842	11	89.8128	10.1872	8		160 cells:vehicle vs. 160 cells:tubacin	0.2747	-5.622 to 6.171	No	ns	0.9994					160 cells:vehicle vs. 160 cells:tubacin	-0.2747	-6.171 to 5.622	No	ns	0.9994					160 cells:vehicle vs. 160 cells:tubacin	0.3175	-9.893 to 10.53	No	ns	0.9998
	50							93.6579	6.34212	6	66.7522	33.2478	15		160 cells:vehicle vs. 159 cells:vehicle	33.67	27.34 to 39.99	Yes	****	<0.0001					160 cells:vehicle vs. 159 cells:vehicle	-33.67	-39.99 to -27.34	Yes	****	<0.0001					160 cells:vehicle vs. 159 cells:vehicle	-37.15	-48.09 to -26.20	Yes	****	<0.0001
	51							64.1341	35.8659	16	67.5159	32.4841	15		160 cells:vehicle vs. 159 cells:tubacin	7.08	1.073 to 13.09	Yes	*	0.0136					160 cells:vehicle vs. 159 cells:tubacin	-7.08	-13.09 to -1.073	Yes	*	0.0136					160 cells:vehicle vs. 159 cells:tubacin	-3.397	-13.80 to 7.005	No	ns	0.8326
	52							99.5473	0.452675	8	78.2931	21.7069	17		160 cells:tubacin vs. 159 cells:vehicle	33.39	27.42 to 39.36	Yes	****	<0.0001					160 cells:tubacin vs. 159 cells:vehicle	-33.39	-39.36 to -27.42	Yes	****	<0.0001					160 cells:tubacin vs. 159 cells:vehicle	-37.47	-47.80 to -27.13	Yes	****	<0.0001
	53							75.6443	24.3557	13	97.8417	2.15827	16		160 cells:tubacin vs. 159 cells:tubacin	6.805	1.172 to 12.44	Yes	*	0.0107					160 cells:tubacin vs. 159 cells:tubacin	-6.805	-12.44 to -1.172	Yes	*	0.0107					160 cells:tubacin vs. 159 cells:tubacin	-3.714	-13.47 to 6.041	No	ns	0.7576
	54							99.6117	0.388281	8	98.6825	1.31755	14		159 cells:vehicle vs. 159 cells:tubacin	-26.59	-32.66 to -20.51	Yes	****	<0.0001					159 cells:vehicle vs. 159 cells:tubacin	26.59	20.51 to 32.66	Yes	****	<0.0001					159 cells:vehicle vs. 159 cells:tubacin	33.75	23.23 to 44.27	Yes	****	<0.0001
	55							96.2121	3.78788	14	85.7284	14.2716	17
	56							97.2127	2.78731	4	81.4846	18.5154	16
	57							100	0	11	53.1033	46.8967	7		Test details	Predicted (LS) mean 1	Predicted (LS) mean 2	Predicted (LS) mean diff.	SE of diff.	N1	N2	q	DF		Test details	Predicted (LS) mean 1	Predicted (LS) mean 2	Predicted (LS) mean diff.	SE of diff.	N1	N2	q	DF		Test details	Predicted (LS) mean 1	Predicted (LS) mean 2	Predicted (LS) mean diff.	SE of diff.	N1	N2	q	DF
	58							100	0	11	90.7216	9.27835	12
	59							100	0	3					160 cells:vehicle vs. 160 cells:tubacin	98.4	98.12	0.2747	2.277	49	63	0.1706	213		160 cells:vehicle vs. 160 cells:tubacin	1.604	1.879	-0.2747	2.277	49	63	0.1706	213		160 cells:vehicle vs. 160 cells:tubacin	11	10.68	0.3175	3.943	49	63	0.1139	213
	60							91.0017	8.9983	17					160 cells:vehicle vs. 159 cells:vehicle	98.4	64.73	33.67	2.441	49	47	19.51	213		160 cells:vehicle vs. 159 cells:vehicle	1.604	35.27	-33.67	2.441	49	47	19.51	213		160 cells:vehicle vs. 159 cells:vehicle	11	48.15	-37.15	4.227	49	47	12.43	213
	61							100	0	9					160 cells:vehicle vs. 159 cells:tubacin	98.4	91.32	7.08	2.32	49	58	4.316	213		160 cells:vehicle vs. 159 cells:tubacin	1.604	8.684	-7.08	2.32	49	58	4.316	213		160 cells:vehicle vs. 159 cells:tubacin	11	14.4	-3.397	4.017	49	58	1.196	213
	62							100	0	3					160 cells:tubacin vs. 159 cells:vehicle	98.12	64.73	33.39	2.304	63	47	20.49	213		160 cells:tubacin vs. 159 cells:vehicle	1.879	35.27	-33.39	2.304	63	47	20.49	213		160 cells:tubacin vs. 159 cells:vehicle	10.68	48.15	-37.47	3.99	63	47	13.28	213
	63							93.208	6.79196	7					160 cells:tubacin vs. 159 cells:tubacin	98.12	91.32	6.805	2.176	63	58	4.424	213		160 cells:tubacin vs. 159 cells:tubacin	1.879	8.684	-6.805	2.176	63	58	4.424	213		160 cells:tubacin vs. 159 cells:tubacin	10.68	14.4	-3.714	3.767	63	58	1.394	213
	Average	98.3963	1.60367	11	64.7315	35.2685	48.1489	98.1219	1.87807	10.6825	91.3162	8.68381	14.3966		159 cells:vehicle vs. 159 cells:tubacin	64.73	91.32	-26.59	2.346	47	58	16.02	213		159 cells:vehicle vs. 159 cells:tubacin	35.27	8.684	26.59	2.346	47	58	16.02	213		159 cells:vehicle vs. 159 cells:tubacin	48.15	14.4	33.75	4.063	47	58	11.75	213
	SD	4.76556	4.76556	5.80589	18.7156	18.7156	41.2869	5.80257	5.80257	7.4397	13.9873	13.9873	11.7129
	SEM	0.680794	0.680794	0.829413	2.72994	2.72994	6.02231	0.731055	0.731055	0.937315	1.83663	1.83663	1.53797
	n	49	49	49	47	47	47	63	63	63	58	58	58
		160 cells (parental) + vehicle			159 cells (patient) + vehicle			160 cells (parental) + AGK2			159 cells (patient) + AGK2				Table Analyzed	Juxtanuclear Golgi									Table Analyzed	Peripheral Golgi									Table Analyzed	Golgi Objects/cell (#)
		Golgi distribution (% area)		Golgi objects/cell (#)	Golgi distribution (% area)		Golgi objects/cell (#)	Golgi distribution (% area)		Golgi objects/cell (#)	Golgi distribution (% area)		Golgi objects/cell (#)
		Juxtanuclear Golgi	Peripheral Golgi		Juxtanuclear Golgi	Peripheral Golgi		Juxtanuclear Golgi	Peripheral Golgi		Juxtanuclear Golgi	Peripheral Golgi			Two-way ANOVA	Ordinary									Two-way ANOVA	Ordinary									Two-way ANOVA	Ordinary
	Cell ID	(< 10 um)	(> 10 um)		(< 10 um)	(> 10 um)		(< 10 um)	(> 10 um)		(< 10 um)	(> 10 um)			Alpha	0.05									Alpha	0.05									Alpha	0.05
	1	100	0	5	57.7839	42.2161	66	84.9877	15.0123	3	66.6112	33.3888	37
	2	100	0	9	77.2485	22.7515	80	75.5189	24.4811	8	71.2915	28.7085	34		Source of Variation	% of total variation	P value	P value summary	Significant?						Source of Variation	% of total variation	P value	P value summary	Significant?						Source of Variation	% of total variation	P value	P value summary	Significant?
	3	100	0	7	71.1923	28.807	55	100	0	4	81.1561	18.8443	23		Interaction	0.6083	0.1756	ns	No						Interaction	0.6081	0.1757	ns	No						Interaction	0.6547	0.1248	ns	No
	4	100	0	4	6.65038	93.3496	57	99.9502	0.0497501	3	85.1824	14.8176	56		Row Factor	38.68	<0.0001	****	Yes						Row Factor	38.68	<0.0001	****	Yes						Row Factor	48.31	<0.0001	****	Yes
	5	100	0	13	93.638	6.36205	21	100	0	5	53.3915	46.6085	31		Column Factor	0.3923	0.2763	ns	No						Column Factor	0.3923	0.2763	ns	No						Column Factor	0.6889	0.1155	ns	No
	6	100	0	6	80.7601	19.2399	20	100	0	24	97.0581	2.94193	39
	7	100	0	6	91.5725	8.42751	27	100	0	7	78.0855	21.9145	62		ANOVA table	SS (Type III)	DF	MS	F (DFn, DFd)	P value					ANOVA table	SS (Type III)	DF	MS	F (DFn, DFd)	P value					ANOVA table	SS (Type III)	DF	MS	F (DFn, DFd)	P value
	8	100	0	4	61.6177	38.3823	46	100	0	6	55.8605	44.1398	44		Interaction	537.1	1	537.1	F (1, 184) = 1.849	P=0.1756					Interaction	537	1	537	F (1, 184) = 1.848	P=0.1757					Interaction	516.5	1	516.5	F (1, 184) = 2.377	P=0.1248
	9	100	0	12	81.982	18.018	76	100	0	9	76.5264	23.4736	15		Row Factor	34150	1	34150	F (1, 184) = 117.5	P<0.0001					Row Factor	34149	1	34149	F (1, 184) = 117.5	P<0.0001					Row Factor	38106	1	38106	F (1, 184) = 175.4	P<0.0001
	10	82.0969	17.9031	8	55.4205	44.5799	73	100	0	2	87.1049	12.8962	7		Column Factor	346.4	1	346.4	F (1, 184) = 1.192	P=0.2763					Column Factor	346.3	1	346.3	F (1, 184) = 1.192	P=0.2763					Column Factor	543.4	1	543.4	F (1, 184) = 2.501	P=0.1155
	11	99.3956	0.607259	3	100	0	30	100	0	10	63.7709	36.2291	25		Residual	53455	184	290.5							Residual	53456	184	290.5							Residual	39975	184	217.3
	12	100	0	4	54.8137	45.1858	45	100	0	5	69.6423	30.3573	83
	13	100	0	16	56.4912	43.5088	35	100	0	12	66.9962	33.0038	15		Difference between column means										Difference between column means										Difference between column means
	14	100	0	4	56.7104	43.29	82	100	0	1	71.425	28.575	13		Predicted (LS) mean of DMSO	82.89									Predicted (LS) mean of DMSO	17.11									Predicted (LS) mean of DMSO	24.14
	15	100	0	2	59.7581	40.2419	36	100	0	1	35.6896	64.3108	70		Predicted (LS) mean of AGK2	85.61									Predicted (LS) mean of AGK2	14.39									Predicted (LS) mean of AGK2	20.72
	16	100	0	38	51.5163	48.4843	24	89.0418	10.9582	2	64.3025	35.6972	22		Difference between predicted means	-2.73									Difference between predicted means	2.73									Difference between predicted means	3.419
	17	98.9431	1.05693	7	79.1969	20.8031	64	94.9949	5.00513	11	39.4866	60.5134	34		SE of difference	2.5									SE of difference	2.5									SE of difference	2.162
	18	99.7277	0.272312	10	82.5512	17.4488	47	99.285	0.715896	7	80.6393	19.3607	38		95% CI of difference	-7.662 to 2.202									95% CI of difference	-2.203 to 7.662									95% CI of difference	-0.8461 to 7.684
	19	100	0	14	82.221	17.7783	57	99.0097	0.990275	9	43.3701	56.6288	19
	20	100	0	12	80.8445	19.1555	15	91.2454	8.75462	5	58.9705	41.0295	43		Difference between row means										Difference between row means										Difference between row means
	21	100	0	3	47.8691	52.1309	29	88.1294	11.8706	8	37.0275	62.9715	36		Predicted (LS) mean of 160 cells	97.8									Predicted (LS) mean of 160 cells	2.198									Predicted (LS) mean of 160 cells	8.116
	22	100	0	4	81.7049	18.2946	21	100	0	12	94.5538	5.44696	19		Predicted (LS) mean of 159 cells	70.7									Predicted (LS) mean of 159 cells	29.3									Predicted (LS) mean of 159 cells	36.75
	23	100	0	13	89.2442	10.7558	20	100	0	4	86.7775	13.2225	6		Difference between predicted means	27.1									Difference between predicted means	-27.1									Difference between predicted means	-28.63
	24	100	0	6	89.8627	10.1367	21	100	0	4	81.3086	18.6922	48		SE of difference	2.5									SE of difference	2.5									SE of difference	2.162
	25	96.8969	3.1031	5	69.3845	30.6138	23	100	0	18	91.7051	8.29491	24		95% CI of difference	22.17 to 32.04									95% CI of difference	-32.04 to -22.17									95% CI of difference	-32.90 to -24.37
	26	100	0	4	94.6737	5.32489	11	99.8835	0.116509	7	21.8905	78.1085	50
	27	99.5687	0.431327	15	98.3871	1.61288	45	100	0	10	81.656	18.344	24		Interaction CI										Interaction CI										Interaction CI
	28	100	0	4	47.3188	52.6812	16	91.7033	8.29813	4	44.8872	55.1137	18		Mean diff, A1 - B1	0.6693									Mean diff, A1 - B1	-0.6691									Mean diff, A1 - B1	0.08592
	29	100	0	8	55.1902	44.8098	27	100	0	6	95.5233	4.47667	22		Mean diff, A2 - B2	-6.129									Mean diff, A2 - B2	6.128									Mean diff, A2 - B2	6.752
	30	100	0	9	84.6553	15.3447	33	99.7121	0.287924	6	11.0562	88.9438	15		(A1 -B1) - (A2 - B2)	6.798									(A1 -B1) - (A2 - B2)	-6.797									(A1 -B1) - (A2 - B2)	-6.666
	31	100	0	5	63.6817	36.3183	44	100	0	7	43.8363	56.1637	17		95% CI of difference	-3.066 to 16.66									95% CI of difference	-16.66 to 3.067									95% CI of difference	-15.20 to 1.864
	32	83.2041	16.7959	1	61.6752	38.3248	28	100	0	22	94.0702	5.92977	40		(B1 - A1) - (B2 - A2)	-6.798									(B1 - A1) - (B2 - A2)	6.797									(B1 - A1) - (B2 - A2)	6.666
	33	100	0	4	52.4975	47.502	31	99.9248	0.0751669	4	74.7357	25.2643	26		95% CI of difference	-16.66 to 3.066									95% CI of difference	-3.067 to 16.66									95% CI of difference	-1.864 to 15.20
	34	100	0	8	8.06836	91.9316	48	100	0	2	63.3359	36.6654	26
	35	99.7528	0.248383	19	96.3179	3.68208	40	83.9169	16.0831	17	90.5722	9.42856	45		Data summary										Data summary										Data summary
	36	94.7268	5.27493	1	92.2601	7.73995	58	100	0	15	99.9489	0.0511211	13		Number of columns (Column Factor)	2									Number of columns (Column Factor)	2									Number of columns (Column Factor)	2
	37	100	0	5	52.0829	47.914	8	99.535	0.464953	4	100	0	11		Number of rows (Row Factor)	2									Number of rows (Row Factor)	2									Number of rows (Row Factor)	2
	38	100	0	6	86.8573	13.1422	32	100	0	7	100	0	26		Number of values	188									Number of values	188									Number of values	188
	39	100	0	3	97.0281	2.97192	35	99.8278	0.172158	25	78.1616	21.8384	33
	40	100	0	2	85.981	14.019	40	100	0	10	100	0	28
	41	100	0	28	77.4917	22.5083	44	99.4937	0.509267	5	69.01	30.99	43		Compare cell means regardless of rows and columns										Compare cell means regardless of rows and columns										Compare cell means regardless of rows and columns
	42	79.828	20.172	6	65.6761	34.3239	27				62.855	37.145	77
	43	100	0	10	70.3678	29.6314	24				100	0	64		Number of families	1									Number of families	1									Number of families	1
	44	83.8466	16.1534	6	57.0223	42.9777	58				100	0	40		Number of comparisons per family	6									Number of comparisons per family	6									Number of comparisons per family	6
	45				64.2328	35.7665	53				79.5674	20.4315	42		Alpha	0.05									Alpha	0.05									Alpha	0.05
	46				19.7213	80.2787	39				99.9654	0.0346248	9
	47				19.2049	80.7951	28				89.5483	10.4509	30		Tukey's multiple comparisons test	Predicted (LS) mean diff.	95.00% CI of diff.	Below threshold?	Summary	Adjusted P Value					Tukey's multiple comparisons test	Predicted (LS) mean diff.	95.00% CI of diff.	Below threshold?	Summary	Adjusted P Value					Tukey's multiple comparisons test	Predicted (LS) mean diff.	95.00% CI of diff.	Below threshold?	Summary	Adjusted P Value
	48				32.4732	67.5268	95				52.7801	47.2189	47
	49				71.1713	28.8293	32				76.2233	23.7774	18		160 cells:DMSO vs. 160 cells:AGK2	0.6693	-8.923 to 10.26	No	ns	0.9979					160 cells:DMSO vs. 160 cells:AGK2	-0.6691	-10.26 to 8.923	No	ns	0.9979					160 cells:DMSO vs. 160 cells:AGK2	0.08592	-8.209 to 8.381	No	ns	>0.9999
	50										50.9063	49.0937	49		160 cells:DMSO vs. 159 cells:DMSO	30.5	21.32 to 39.68	Yes	****	<0.0001					160 cells:DMSO vs. 159 cells:DMSO	-30.5	-39.68 to -21.32	Yes	****	<0.0001					160 cells:DMSO vs. 159 cells:DMSO	-31.96	-39.90 to -24.03	Yes	****	<0.0001
	51										84.5425	15.4562	19		160 cells:DMSO vs. 159 cells:AGK2	24.37	15.40 to 33.35	Yes	****	<0.0001					160 cells:DMSO vs. 159 cells:AGK2	-24.37	-33.35 to -15.40	Yes	****	<0.0001					160 cells:DMSO vs. 159 cells:AGK2	-25.21	-32.97 to -17.45	Yes	****	<0.0001
	52										100	0	18		160 cells:AGK2 vs. 159 cells:DMSO	29.83	20.48 to 39.19	Yes	****	<0.0001					160 cells:AGK2 vs. 159 cells:DMSO	-29.83	-39.19 to -20.48	Yes	****	<0.0001					160 cells:AGK2 vs. 159 cells:DMSO	-32.05	-40.14 to -23.96	Yes	****	<0.0001
	53										98.104	1.89403	44		160 cells:AGK2 vs. 159 cells:AGK2	23.7	14.55 to 32.86	Yes	****	<0.0001					160 cells:AGK2 vs. 159 cells:AGK2	-23.7	-32.86 to -14.55	Yes	****	<0.0001					160 cells:AGK2 vs. 159 cells:AGK2	-25.3	-33.21 to -17.38	Yes	****	<0.0001
											82.0445	17.9555	65		159 cells:DMSO vs. 159 cells:AGK2	-6.129	-14.85 to 2.590	No	ns	0.2661					159 cells:DMSO vs. 159 cells:AGK2	6.128	-2.591 to 14.85	No	ns	0.2662					159 cells:DMSO vs. 159 cells:AGK2	6.752	-0.7876 to 14.29	No	ns	0.0968
	Average	98.1361	1.86406	8.15909	67.6341	32.3657	40.1224	97.4673	2.53281	8.07317	73.7621	26.2378	33.3704
	SD	5.18683	5.18684	6.98151	23.064	23.0641	19.8784	5.59908	5.59908	5.98076	21.9398	21.9397	18.161
	SEM	0.781945	0.781945	1.0525	3.29486	3.29487	2.83977	0.874429	0.87443	0.934038	2.98562	2.98562	2.4714		Test details	Predicted (LS) mean 1	Predicted (LS) mean 2	Predicted (LS) mean diff.	SE of diff.	N1	N2	q	DF		Test details	Predicted (LS) mean 1	Predicted (LS) mean 2	Predicted (LS) mean diff.	SE of diff.	N1	N2	q	DF		Test details	Predicted (LS) mean 1	Predicted (LS) mean 2	Predicted (LS) mean diff.	SE of diff.	N1	N2	q	DF
	n	44	44	44	49	49	49	41	41	41	54	54	54
															160 cells:DMSO vs. 160 cells:AGK2	98.14	97.47	0.6693	3.7	44	41	0.2558	184		160 cells:DMSO vs. 160 cells:AGK2	1.864	2.533	-0.6691	3.7	44	41	0.2557	184		160 cells:DMSO vs. 160 cells:AGK2	8.159	8.073	0.08592	3.199	44	41	0.03798	184
															160 cells:DMSO vs. 159 cells:DMSO	98.14	67.63	30.5	3.54	44	49	12.19	184		160 cells:DMSO vs. 159 cells:DMSO	1.864	32.37	-30.5	3.54	44	49	12.19	184		160 cells:DMSO vs. 159 cells:DMSO	8.159	40.12	-31.96	3.061	44	49	14.77	184
															160 cells:DMSO vs. 159 cells:AGK2	98.14	73.76	24.37	3.462	44	54	9.958	184		160 cells:DMSO vs. 159 cells:AGK2	1.864	26.24	-24.37	3.462	44	54	9.958	184		160 cells:DMSO vs. 159 cells:AGK2	8.159	33.37	-25.21	2.993	44	54	11.91	184
															160 cells:AGK2 vs. 159 cells:DMSO	97.47	67.63	29.83	3.608	41	49	11.7	184		160 cells:AGK2 vs. 159 cells:DMSO	2.533	32.37	-29.83	3.608	41	49	11.69	184		160 cells:AGK2 vs. 159 cells:DMSO	8.073	40.12	-32.05	3.12	41	49	14.53	184
															160 cells:AGK2 vs. 159 cells:AGK2	97.47	73.76	23.7	3.531	41	54	9.495	184		160 cells:AGK2 vs. 159 cells:AGK2	2.533	26.24	-23.7	3.531	41	54	9.495	184		160 cells:AGK2 vs. 159 cells:AGK2	8.073	33.37	-25.3	3.053	41	54	11.72	184
															159 cells:DMSO vs. 159 cells:AGK2	67.63	73.76	-6.129	3.363	49	54	2.577	184		159 cells:DMSO vs. 159 cells:AGK2	32.37	26.24	6.128	3.363	49	54	2.577	184		159 cells:DMSO vs. 159 cells:AGK2	40.12	33.37	6.752	2.908	49	54	3.284	184
	Average
	SD
	SEM
	n

## Sheet: Fig. 2g
		HDAC6 activity (fold change relative to HDAC6 basal activity)					Table Analyzed	HDAC6 Activity		Table Analyzed	HDAC6 Activity		Table Analyzed	HDAC6 Activity
	Group	pcDNA3	HDAC6	HDAC6 + PACS1	HDAC6 + PACS1R203W
	EXP 1	0	1	0.863905	1.46746		Column C	HDAC6 + PACS1		Column D	HDAC6 + PACS1R203W		Column D	HDAC6 + PACS1R203W
	EXP 2	0	1	1.09	1.9511		vs.	vs.		vs.	vs.		vs.	vs.
	EXP 3	0	1	1.26203	1.64706		Column B	HDAC6		Column B	HDAC6		Column C	HDAC6 + PACS1
	Average	0	1	1.07198	1.68854
							Unpaired t test with Welch's correction			Unpaired t test with Welch's correction			Unpaired t test with Welch's correction
							P value	0.5961		P value	0.0395		P value	0.0294
							P value summary	ns		P value summary	*		P value summary	*
							Significantly different (P < 0.05)?	No		Significantly different (P < 0.05)?	Yes		Significantly different (P < 0.05)?	Yes
							One- or two-tailed P value?	Two-tailed		One- or two-tailed P value?	Two-tailed		One- or two-tailed P value?	Two-tailed
							Welch-corrected t, df	t=0.6244, df=2.000		Welch-corrected t, df	t=4.878, df=2.000		Welch-corrected t, df	t=3.383, df=3.847
							How big is the difference?			How big is the difference?			How big is the difference?
							Mean of column B	1		Mean of column B	1		Mean of column C	1.072
							Mean of column C	1.072		Mean of column D	1.689		Mean of column D	1.689
							Difference between means (C - B) ¬± SEM	0.07198 ¬± 0.1153		Difference between means (D - B) ¬± SEM	0.6885 ¬± 0.1411		Difference between means (D - C) ¬± SEM	0.6166 ¬± 0.1822
							95% confidence interval	-0.4240 to 0.5680		95% confidence interval	0.08123 to 1.296		95% confidence interval	0.1025 to 1.131
							R squared (eta squared)	0.1631		R squared (eta squared)	0.9225		R squared (eta squared)	0.7485
							F test to compare variances			F test to compare variances			F test to compare variances
							F, DFn, Dfd	Infinity, 2, 2		F, DFn, Dfd	Infinity, 2, 2		F, DFn, Dfd	1.499, 2, 2
							P value	<0.0001		P value	<0.0001		P value	0.8003
							P value summary	****		P value summary	****		P value summary	ns
							Significantly different (P < 0.05)?	Yes		Significantly different (P < 0.05)?	Yes		Significantly different (P < 0.05)?	No
							Data analyzed			Data analyzed			Data analyzed
							Sample size, column B	3		Sample size, column B	3		Sample size, column C	3
							Sample size, column C	3		Sample size, column D	3		Sample size, column D	3

[truncated: 32 more sheets: Fig. 3a, Fig.3d, Fig. 4a, Fig. 4c, Fig. 4d, Fig. 5a, Fig. 5c, Fig. 5d, Fig. 5e, Fig. 6a, Fig.6b, Fig. 6c, Fig.s1a, Fig. s1b, Fig. s1c, Fig. s1d, Fig.s2a, Fig.s2b, Fig.s2c, Fig.s2d …]
